# Supplementary material for: Preparation of Ester-Crosslinked PI Membranes with Enhanced Gas Selectivity and Plasticization Resistance
Source: Membranes (Basel). 2026 Jan 20;16(1):47. doi: 10.3390/membranes16010047 (PMC12844043; doi:10.3390/membranes16010047)
Supplement: Supplementary file 1 [file membranes-16-00047-s001.zip]

Archive with 1 entries (1 files):
- membranes-4007482-supplementary.pdf
